# Supplementary material for: Advanced Sperm Selection Strategies as a Treatment for Infertile Couples: A Systematic Review
Source: Int J Mol Sci. 2022 Nov 10;23(22):13859. doi: 10.3390/ijms232213859 (PMC9695162; doi:10.3390/ijms232213859)
Supplement: Supplementary file 1 [file ijms-23-13859-s001.zip]

Archive with 1 entries (1 files):
- ijms-1999793-supplementary.pdf
